# Supplementary material for: Antibiotic–Cyclodextrin Interactions: An Effective Strategy for the Encapsulation of Environmental Contaminants
Source: Molecules. 2025 Nov 11;30(22):4359. doi: 10.3390/molecules30224359 (PMC12655650; doi:10.3390/molecules30224359)
Supplement: Supplementary file 1 [file molecules-30-04359-s001.zip]

Archive with 1 entries (1 files):
- molecules-3959084-supplementary.pdf
